# Supplementary material for: Glutamine metabolism modulates chondrocyte inflammatory response
Source: eLife. 2022 Aug 2;11:e80725. doi: 10.7554/eLife.80725 (PMC9371604; doi:10.7554/eLife.80725)
Supplement: Figure 4—source data 1. [file elife-80725-fig4-data1.xlsx]

## Sheet: Fig 4A
							1- Untreated 100% glutamine
							2- Untreated 0% glutamine
							3- IL-1b 100% glutamine
							4- IL-1b 0% glutamine
							5- Chloroquine 100% glutamine
							6- Chloroquine 0% glutamine
												original raw

## Sheet: Fig 4C
									original raw

## Sheet: Fig 4D
						original raw
