# Supplementary material for: Glutamine metabolism modulates chondrocyte inflammatory response
Source: eLife. 2022 Aug 2;11:e80725. doi: 10.7554/eLife.80725 (PMC9371604; doi:10.7554/eLife.80725)
Supplement: Figure 5—figure supplement 1—source data 2. [file elife-80725-fig5-figsupp1-data2.zip]

Archive with 2 entries (2 files):
- Figure 5-supplement 1A-original raw source data 1.tif
- __MACOSX/._Figure 5-supplement 1A-original raw source data 1.tif
